# Supplementary material for: Androgen-Regulated Expression of Arginase 1, Arginase 2 and Interleukin-8 in Human Prostate Cancer
Source: PLoS One. 2010 Aug 11;5(8):e12107. doi: 10.1371/journal.pone.0012107 (PMC2920336; doi:10.1371/journal.pone.0012107)
Supplement: Table S1 — Correlations between ARG2 expression and clinico-pathological markers. (0.05 MB XLS) [file pone.0012107.s001.xls]

## Sheet: Sheet1
		Supplementary Table 1. Correlations between ARG2 expression and clinico-pathological markers
		Clinico-Pathological Parameters		ARG2 expression in Normal Adjacent tissues						ARG2 expression in Tumor tissues
				Correlation*		P value		n		Correlation*		P value		n
		Age at Surgery		0.1		0.402		72		0.114		0.334		74
		Pre-Operative PSA		-0.06472		0.60005		68		0.07851		0.52139		69
		Gleason Score		-0.07987		0.5238		66		-0.03652		0.76923		67
		Positive Surgical Margins		-0.05687		0.65276		65		0.10603		0.39681		66
		Prostate Weight		0.00553		0.96653		60		-0.03167		0.80857		61
		Tumor Grade		-0.02974		0.80977		68		-0.06461		0.59786		69
		Vesicle Seminal Invasion		-0.27069		0.02557		68		-0.10079		0.40991		69
		Biochemical Recurrence		-0.207		0.081		72		-0.117		0.321		74
		Development of Metastasis		0.095		0.435		69		-0.048		0.692		71
		Death from Prostate Cancer		-0.09904		0.40782		72		0.06291		0.59439		74
		ARG2 expression in Normal Adjacent		-		-		-		0.032		0.793		71
		ARG2 exression in Tumor		0.032		0.793		71		-		-		-
		* Spearman's Rho non-parametric correlations

## Sheet: Sheet2
Correlations
		MARGINS	AGE_CHIR	GLEAHND	Gleason<7, Gleason=7, Gleason>7	Gleason<7, Gleason=>7	APSPREOP	HR	GRADCHIR	T_STAGE	LN	WEIGHT	BPH	ARG2NORM	ARG2TUMO	ARG2PIN
MARGINS	Pearson Correlation	1	0.077	0.231	0.063	0.158	0.138	-0.058	0.237	0.819	0.225	-0.17	0.064	-0.032	-0.038	0.004
	Sig. (2-tailed)	.	0.546	0.066	0.622	0.212	0.284	0.648	0.059	0	0.074	0.218	0.617	0.815	0.769	0.982
	N	64	64	64	64	64	62	64	64	64	64	54	64	55	63	32
AGE_CHIR	Pearson Correlation	0.077	1	-0.078	-0.115	-0.053	0.154	0.098	-0.018	0.007	0.055	0.24	-0.227	-0.102	0.065	-0.115
	Sig. (2-tailed)	0.546	.	0.542	0.367	0.677	0.231	0.443	0.89	0.956	0.665	0.081	0.071	0.46	0.614	0.533
	N	64	64	64	64	64	62	64	64	64	64	54	64	55	63	32
GLEAHND	Pearson Correlation	0.231	-0.078	1	0.859	0.823	0.359	0.354	0.917	0.374	0.39	0.003	-0.001	-0.057	0.091	0.207
	Sig. (2-tailed)	0.066	0.542	.	0	0	0.004	0.004	0	0.002	0.001	0.986	0.996	0.681	0.48	0.257
	N	64	64	64	64	64	62	64	64	64	64	54	64	55	63	32
Gleason<7, Gleason=7, Gleason>7	Pearson Correlation	0.063	-0.115	0.859	1	0.907	0.242	0.477	0.735	0.203	0.41	-0.013	-0.087	-0.02	0.125	0.163
	Sig. (2-tailed)	0.622	0.367	0	.	0	0.058	0	0	0.107	0.001	0.924	0.496	0.885	0.329	0.371
	N	64	64	64	64	64	62	64	64	64	64	54	64	55	63	32
Gleason<7, Gleason=>7	Pearson Correlation	0.158	-0.053	0.823	0.907	1	0.261	0.341	0.81	0.267	0.383	-0.058	-0.062	-0.097	0.088	0.248
	Sig. (2-tailed)	0.212	0.677	0	0	.	0.041	0.006	0	0.033	0.002	0.676	0.624	0.479	0.491	0.171
	N	64	64	64	64	64	62	64	64	64	64	54	64	55	63	32
APSPREOP	Pearson Correlation	0.138	0.154	0.359	0.242	0.261	1	-0.004	0.349	0.173	0.3	0.006	0.075	-0.094	0.097	0.247
	Sig. (2-tailed)	0.284	0.231	0.004	0.058	0.041	.	0.973	0.005	0.18	0.018	0.965	0.56	0.499	0.457	0.181
	N	62	62	62	62	62	62	62	62	62	62	54	62	54	61	31
HR	Pearson Correlation	-0.058	0.098	0.354	0.477	0.341	-0.004	1	0.276	0.095	0.385	0.033	-0.241	0.057	-0.104	-0.192
	Sig. (2-tailed)	0.648	0.443	0.004	0	0.006	0.973	.	0.027	0.454	0.002	0.812	0.055	0.677	0.417	0.293
	N	64	64	64	64	64	62	64	64	64	64	54	64	55	63	32
GRADCHIR	Pearson Correlation	0.237	-0.018	0.917	0.735	0.81	0.349	0.276	1	0.319	0.327	0.048	-0.06	-0.073	0.113	0.229
	Sig. (2-tailed)	0.059	0.89	0	0	0	0.005	0.027	.	0.01	0.008	0.732	0.636	0.596	0.376	0.207
	N	64	64	64	64	64	62	64	64	64	64	54	64	55	63	32
T_STAGE	Pearson Correlation	0.819	0.007	0.374	0.203	0.267	0.173	0.095	0.319	1	0.277	-0.17	0.104	0.003	-0.074	-0.018
	Sig. (2-tailed)	0	0.956	0.002	0.107	0.033	0.18	0.454	0.01	.	0.026	0.218	0.412	0.983	0.563	0.921
	N	64	64	64	64	64	62	64	64	64	64	54	64	55	63	32
LN	Pearson Correlation	0.225	0.055	0.39	0.41	0.383	0.3	0.385	0.327	0.277	1	-0.064	-0.152	-0.128	0.091	0.267
	Sig. (2-tailed)	0.074	0.665	0.001	0.001	0.002	0.018	0.002	0.008	0.026	.	0.644	0.232	0.353	0.476	0.139
	N	64	64	64	64	64	62	64	64	64	64	54	64	55	63	32
WEIGHT	Pearson Correlation	-0.17	0.24	0.003	-0.013	-0.058	0.006	0.033	0.048	-0.17	-0.064	1	-0.235	0.027	0.257	0.1
	Sig. (2-tailed)	0.218	0.081	0.986	0.924	0.676	0.965	0.812	0.732	0.218	0.644	.	0.087	0.855	0.063	0.626
	N	54	54	54	54	54	54	54	54	54	54	54	54	48	53	26
BPH	Pearson Correlation	0.064	-0.227	-0.001	-0.087	-0.062	0.075	-0.241	-0.06	0.104	-0.152	-0.235	1	0.025	0.003	-0.009
	Sig. (2-tailed)	0.617	0.071	0.996	0.496	0.624	0.56	0.055	0.636	0.412	0.232	0.087	.	0.854	0.984	0.963
	N	64	64	64	64	64	62	64	64	64	64	54	64	55	63	32
ARG2NORM	Pearson Correlation	-0.032	-0.102	-0.057	-0.02	-0.097	-0.094	0.057	-0.073	0.003	-0.128	0.027	0.025	1	0.035	0.464
	Sig. (2-tailed)	0.815	0.46	0.681	0.885	0.479	0.499	0.677	0.596	0.983	0.353	0.855	0.854	.	0.8	0.026
	N	55	55	55	55	55	54	55	55	55	55	48	55	55	54	23
ARG2TUMO	Pearson Correlation	-0.038	0.065	0.091	0.125	0.088	0.097	-0.104	0.113	-0.074	0.091	0.257	0.003	0.035	1	0.322
	Sig. (2-tailed)	0.769	0.614	0.48	0.329	0.491	0.457	0.417	0.376	0.563	0.476	0.063	0.984	0.8	.	0.077
	N	63	63	63	63	63	61	63	63	63	63	53	63	54	63	31
ARG2PIN	Pearson Correlation	0.004	-0.115	0.207	0.163	0.248	0.247	-0.192	0.229	-0.018	0.267	0.1	-0.009	0.464	0.322	1
	Sig. (2-tailed)	0.982	0.533	0.257	0.371	0.171	0.181	0.293	0.207	0.921	0.139	0.626	0.963	0.026	0.077	.
	N	32	32	32	32	32	31	32	32	32	32	26	32	23	31	32
**	Correlation is significant at the 0.01 level (2-tailed).
*	Correlation is significant at the 0.05 level (2-tailed).
